# Supplementary material for: Stereoselective Synthesis of δ- and ε-Amino Ketone Derivatives from N-tert-Butanesulfinyl Aldimines and Functionalized Organolithium Compounds
Source: Molecules. 2021 Oct 28;26(21):6503. doi: 10.3390/molecules26216503 (PMC8587840; doi:10.3390/molecules26216503)
Supplement: Supplementary file 1 [file molecules-26-06503-s001.zip]

Archive with 1 entries (1 files):
- molecules-1422321-supplementary.pdf
